# Supplementary material for: The associations of fat tissue and muscle mass indices with all-cause mortality in patients undergoing hemodialysis
Source: PLoS One. 2019 Feb 13;14(2):e0211988. doi: 10.1371/journal.pone.0211988 (PMC6373951; doi:10.1371/journal.pone.0211988)
Supplement: S1 Data — (XLSX) [file pone.0211988.s001.xlsx]

## Sheet: Sheet1
No	HD duration	Dry weight	sex	age	smoking	alchol	previous CVD	Outcome	death causes	Observation period	FTI	FTI median	BMI	MMI	MMI median	FTI MMI median	ALB	T-CHO	HDL-C	TG	BUN	CRE	Ca	IP	CRP	GLU	Hb
131	0.507603	47	1	76	0	1	1	1		5	4.89516	0	20.1	7.4488	0	1	3.9	173	38	127	39	4.81	8.5	3.6	0.22	151	12.2
40	0.508274	72.5	1	63	1	0	0	1		1.48255	8.44812	1	26.6	9.71346	1	4	4.1	119	23	369	53	7.84	8.9	4.6	0.18	134	12.3
24	0.519406	44	1	68	0	0	0	0	heart failure	0.450457	0.573703	0	15.7	6.24042	0	1	3.5	182	48	78	54	9.99	8.5	4.7	0.48	114	13.7
30	0.538545	70	1	55	0	0	0	1		2.28885	6.96763	1	25.4	9.55839	1	4	3.8	247	38	192	48	5.24	8.6	4.3	0.15	151	11.3
117	0.538617	54.5	1	72	0	0	1	1		4.47234	3.60721	0	19.6	7.00614	0	1	4.2	173	66	41	45	7.84	9.7	4.3	0.09	106	11
137	0.542256	96	0	42	0	0	1	1		2.90158	18.9164	1	35.3	10.5996	1	4	3.5	205	27	321	59	7.79	8	5	2.65	138	10.2
1	0.544104	68.5	1	81	0	0	0	1		0.943567	8.63696	1	24.9	7.67401	0	2	3.2	111	62	52	62	12.32	8	4.7	0.02	122	11
129	0.54688	84.5	1	54	0	0	0	1		1.03942	11.6908	1	30.2	10.5483	1	4	4.1	136	47	66	46	6.93	8.1	4.5	0.05	180	11.4
60	0.554996	69.5	1	56	0	0	0	1		2.61213	7.45849	1	23.3	8.52209	1	4	4.2	151	31	311	63	14.05	9	7.5	0.08	200	13.3
17	0.558594	57.5	1	68	0	1	0	1		2.5373	3.04218	0	19.4	7.20362	0	1	3.6	206	48	84	63	8.17	8.5	6.2	0.04	99	10.8
58	0.563116	60	0	60	0	0	1	1		1.79031	10.0962	1	25.1	8.06372	1	4	3.9	145	53	59	80	8.17	8.3	5.8	0.06	214	11.4
15	0.563175	57.5	1	68	0	0	1	1		1.04778	9.02402	1	26.7	9.44162	1	4	3.9	145	32	136	46	6.74	8.1	4.2	0.61	125	9.9
135	0.563312	67.5	1	34	0	1	0	1		0.683263	7.51041	1	24.7	10.5451	1	4	3.7	164	39	84	36	7.33	7.9	5.1	0.32	110	13
108	0.568855	76.5	1	73	1	0	0	1		5	10.2989	1	28.4	9.47063	1	4	4	183	32	214	44	4.1	8.8	2.9	0.11	82	11.6
95	0.571554	47	0	53	0	0	0	1		5	4.0487	0	18.5	7.11447	1	3	4.1	249	100	83	78	10	9.3	5.5	0.02	79	11.5
166	0.572644	60	1	60	0	0	1	1		0.375612	4.48001	0	22.9	8.64793	1	3	3.6	95	28	182	39	7.14	7.8	4.6	0.04	153	11.7
88	0.574258	43	1	71	0	0	1	0	gastric ulcer	2.65862	2.30112	0	18.1	6.81677	0	1	3.7	183	57	113	31	4.04	8.7	3.4	0.88	176	10.9
167	0.579726	69	1	75	1	1	1	1		0.195617	7.1475	1	23.8	7.76099	0	2	4	126	35	99	39	4.88	8	3.6	0.52	154	9.8
144	0.580643	48.5	1	62	0	0	0	1		0.907029	3.95554	0	19.1	7.91792	0	1	3.9	192	49	143	56	10.88	8.8	5.2	0.2	112	11.9
163	0.585055	57	1	78	0	0	0	1		0.0998763	6.28512	1	23.2	8.16868	1	4	3.7	226	64	193	63	5.59	8.5	5.3	0.05	121	10.3
28	0.590674	50	1	66	0	1	1	1		1.79289	2.13039	0	18.2	7.77756	0	1	4.3	128	32	78	52	7.73	9	4.8	0.03	124	12.2
119	0.590677	39.5	0	52	0	0	0	1		1.92439	4.24169	0	17.1	6.59648	0	1	3.5	153	36	88	65	6.97	8.6	5.9	2.05	99	10.4
139	0.593467	63	1	71	0	1	0	1		3.63119	7.12544	1	24.2	8.40276	1	4	3.4	124	30	70	65	9.05	8.2	7	3.32	185	10
89	0.601657	47.5	1	81	0	0	1	1		5	2.72081	0	21.6	7.92772	1	3	3.4	180	58	50	66	9.2	7.8	5.8	0.28	154	10.8
35	0.610542	60.5	1	71	0	0	1	1		2.86343	8.19506	1	24.3	8.20747	1	4	4	236	26	254	58	4.25	8.5	3.9	0.27	185	10.4
44	0.612504	49	0	68	0	0	0	1		2.61489	6.28137	0	18.9	5.86107	0	1	3.6	196	58	124	63	6.16	8.3	4.8	0.09	168	12.5
61	0.612599	46	0	81	0	0	1	1		4.45315	7.02734	1	21.8	6.26417	0	2	3.3	129	39	94	41	4.82	8.4	4.6	0.26	88	9.2
32	0.61265	50	0	77	0	0	0	0	traumatic SAH	1.71886	6.24772	0	20.4	6.01359	0	1	2.8	94	27	89	69	6.83	7.9	6.2	4.99	173	8.1
29	0.613402	60	1	68	1	0	0	1		2.614	4.10253	0	22.6	8.72099	1	3	3.6	174	48	106	85	14.54	6.5	8.5	6.31	74	12.2
145	0.617974	68.5	1	69	1	1	0	1		2.80668	7.20042	1	22.7	7.3191	0	2	3.4	106	38	59	46	7.12	7.9	2.9	0.26	69	9.9
162	0.620811	43	0	76	0	0	0	1		0.406586	6.25786	0	19.4	5.88307	0	1	3.1	207	61	64	79	8.51	8.2	4.3	0.06	108	12.1
49	0.626294	56.5	1	72	0	0	1	1		0.677816	6.15429	1	22.4	8.10556	1	4	3.4	148	30	172	57	6.64	8.3	4.6	0.26	144	10.5
18	0.637188	51	0	73	0	0	0	0	colon cancer	0.773771	5.73333	0	22.6	6.70507	0	1	3.3	123	58	74	60	5.51	8.2	5.5	1.65	128	9
128	0.639897	53	1	79	1	0	0	0	pneumonia	2.24229	3.51393	0	19.1	6.77038	0	1	4	195	52	98	58	6.18	8.6	5.1	0.02	166	11.8
75	0.642704	61	1	76	1	0	1	1		3.57647	6.43218	1	22.8	7.77461	0	2	3.7	129	25	155	54	8.35	8.5	4.8	0.37	187	12
9	0.65107	51.5	1	77	0	0	1	1		0.540711	5.33504	0	21	7.31975	0	1	3.7	131	42	103	54	5.1	8.4	4.6	0.03	118	11.8
156	0.65415	71.5	1	71	0	1	0	1		0.830781	6.0199	1	24.5	8.69033	1	4	4.2	143	38	112	60	10.71	7.9	4.6	0.09	129	11.6
148	0.659089	58	1	68	0	1	0	1		3.55187	4.55418	0	21.6	7.93387	1	3	3.3	154	53	54	44	7.59	7.6	5.2	0.21	136	11
4	0.659134	53.5	1	76	0	0	0	1		2.4121	3.66285	0	22.2	8.31725	1	3	3.5	159	48	87	45	6.31	8.1	4.6	0.53	126	10.8
45	0.659218	91.5	1	40	0	0	1	1		3.70517	7.83516	1	26.4	9.91887	1	4	4.2	111	43	61	60	11.5	8	6.1	0.21	136	12.4
154	0.678311	49.5	1	80	0	0	0	1		1.19292	2.6398	0	18.3	6.36604	0	1	3.7	155	39	79	44	7.11	8.4	3.7	0.07	109	11.2
132	0.678366	57.5	0	70	0	0	1	1		4.57095	10.0728	1	23.8	7.00808	1	4	4.1	171	61	88	60	3.75	8.1	4.6	0.03	143	13.1
5	0.686408	60.5	1	81	0	0	1	1		1.77661	8.22773	1	22.7	6.88613	0	2	3	121	58	34	73	4.3	8.4	4.2	4.19	152	9.8
116	0.69195	57	1	73	0	0	0	1		5	5.87635	1	23.1	8.04477	1	4	3.9	138	46	101	56	6.69	7.9	7.1	0.1	250	10.7
134	0.692061	36	0	80	1	0	0	0	aspiration pneumonia	0.423008	2.03428	0	16.3	5.1936	0	1	3.4	141	72	86	71	7.29	7.2	9.1	0.98	124	10
94	0.694639	59	1	74	1	0	1	1		2.3081	6.08997	1	20.6	6.77782	0	2	3.9	144	34	132	42	4.34	9.2	3.2	0.1	192	9.5
102	0.719443	55.5	1	48	0	1	1	1		2.36275	3.16001	0	18.1	7.54119	0	1	3.7	144	35	92	35	10.28	8.5	4.1	0.62	108	12.9
109	0.7304	39.5	0	72	1	0	0	0	pancreatic cancer	0.935354	2.70552	0	16.6	5.36279	0	1	4.1	180	65	110	54	7.16	9.8	5.1	0.18	84	12.4
165	0.733146	80	1	45	0	0	1	1		0.464115	9.31831	1	28.5	10.2252	1	4	3.7	97	32	59	52	8.37	9.4	3.8	0.08	100	9.2
158	0.749488	48.5	1	85	0	0	1	1		0.119005	0.653215	0	17.3	5.99093	0	1	3.5	113	51	48	74	6.47	8	3.7	0.13	117	9.1
159	0.754973	49	1	76	1	0	0	1		0.540917	5.02354	0	19.7	6.98155	0	1	3.1	171	45	141	48	5.74	7.1	5.2	0.09	147	11.7
155	0.757804	42	0	88	0	0	1	1		1.02028	6.68367	1	21.6	5.5598	0	2	3.6	142	42	168	40	3.77	8.5	3.9	0.03	94	10.6
81	0.76043	63	1	66	0	1	1	1		0.9382	7.02707	1	23.5	8.6408	1	4	3.8	151	57	93	75	6.65	8.4	6.9	0.47	110	12.2
140	0.771425	46.5	1	80	0	0	0	0	acute subdural hematoma	2.69159	6.09622	1	20.4	6.5123	0	2	3.3	118	24	76	49	4.23	7.7	3.7	0.12	151	11.5
143	0.78792	52	1	75	0	0	0	1		1.14085	2.33011	0	16.6	5.98034	0	1	3.8	146	59	63	73	9.03	8.8	6.6	0.03	106	10.1
113	0.809646	51	1	64	0	0	1	1		2.03693	5.09533	0	20.6	7.7364	0	1	3	177	67	44	9	1.82	8	1.5	3.28	123	10.9
65	0.815156	45.5	0	83	0	0	1	1		0.530049	8.85224	1	23.2	6.2101	0	2	3.7	122	33	82	66	7.95	8.7	3.4	0.06	148	12.7
152	0.828923	54.5	1	66	1	0	1	1		1.22861	5.13087	0	20.2	7.48015	0	1	4.2	131	33	90	62	5.67	8.9	5	0.04	158	11
164	0.872894	50	0	78	0	0	0	1		0.231216	6.12883	0	20.4	6.64084	0	1	3.7	145	61	112	54	10.1	8.6	5.9	0.03	99	9.8
161	0.938534	49.5	1	77	0	0	1	1		0.157357	8.13333	1	22.2	6.21151	0	2	3.7	176	84	60	62	7.91	8.2	5	0.04	99	11.4
53	1.01254	50.5	1	75	0	0	1	0	pneumonia	2.48061	5.55988	0	20.6	6.85897	0	1	3.8	155	43	92	34	8.75	8.7	4.5	0.04	78	10.7
141	1.03715	62	1	73	1	0	0	1		1.82312	6.16926	1	22.7	7.86188	0	2	3.7	157	59	76	78	9.09	7.5	6.5	0.21	131	8.9
55	1.08102	54	0	63	1	0	0	1		1.79021	15.1711	1	30.6	9.08361	1	4	3.6	117	51	116	58	7.43	7.4	4.7	0.36	119	9.8
110	1.09836	62	1	30	0	0	0	1		3.64958	3.59085	0	21.2	9.82083	1	3	3.9	181	41	161	51	14.39	9.6	7.1	0.03	96	12
100	1.1358	64.5	1	77	0	0	1	0	meningitis	2.91351	7.71604	1	24.6	7.98786	1	4	3.6	119	28	116	39	8.43	8.5	4.1	1.03	104	8.7
3	1.14691	54.5	1	85	0	0	1	0	sepsis	1.1435	5.63938	0	20.8	6.71601	0	1	3	145	25	89	48	2.99	7.7	3.6	1.22	180	10.2
51	1.21518	65	1	74	0	0	0	1		2.30811	6.21471	1	22.1	7.52187	0	2	4.1	206	36	120	85	11.85	9.9	5.1	0.16	98	10.6
86	1.21811	42.5	0	86	0	0	1	1		5	5.10734	0	18.3	5.08661	0	1	3.2	107	25	124	29	5.19	9	2.6	0.15	190	11.7
151	1.28657	56	1	46	0	0	0	1		2.02028	4.62946	0	21.3	9.513	1	3	4.3	116	56	68	73	13.45	8.7	4.4	0.04	82	11.7
39	1.28745	55.5	1	43	0	0	0	1		3.63036	4.07236	0	19.4	8.35207	1	3	4.2	146	48	118	61	9.73	9.3	5	0.68	86	10.7
138	1.30832	51.5	0	65	0	0	1	1		1.91634	8.02596	1	22.7	7.18569	1	4	4.1	169	45	152	55	10.01	10.2	3.6	0.03	75	10.7
20	1.32492	74	0	64	1	1	1	0	sepsis	1.84494	13.6719	1	28.8	8.29379	1	4	3.6	239	42	253	42	7.26	10.1	4.8	1.74	166	11.7
59	1.34687	49	0	72	0	0	1	0	pancreatic cancer	0.984633	4.22954	0	18.6	5.75419	0	1	3.4	159	45	147	32	7.73	8.2	4.7	0.05	206	10
147	1.47878	63.5	1	60	0	1	1	1		3.6308	5.88112	1	21.7	8.057	1	4	3.6	190	60	66	56	13.4	9.8	5	0.08	89	12.5
133	1.56051	70	1	76	0	0	1	1		5	5.95156	1	24	7.98723	1	4	3.9	181	30	113	56	10.22	9.2	4.5	0.4	72	10
67	1.59067	41.5	1	60	1	0	0	1		5	1.32812	0	16.1	6.91164	0	1	4.5	167	51	84	60	10.52	8.7	5.5	0.04	134	12.4
123	1.60704	53.7	1	80	0	0	1	1		1.54912	5.30042	0	21.2	7.1782	0	1	3	142	26	83	47	9.74	8	4.7	0.35	114	9.6
23	1.63727	68	0	52	0	0	1	1		3.18465	11.4312	1	26.1	8.11949	1	4	4	188	43	162	53	9.18	8.7	6.3	0.04	166	11.8
34	1.64539	35	0	86	0	0	0	1		4.04228	4.13265	0	18	5.00837	0	1	3.7	164	44	94	63	7.62	9.5	7.1	0.08	78	9.8
142	1.84819	61	1	61	1	0	1	1		3.034	4.90736	0	20.8	7.59605	0	1	3.6	159	36	84	51	9.46	8.4	6	0.13	157	11
46	1.88174	44	0	71	0	0	0	1		3.72648	5.1349	0	19.9	6.3371	0	1	3.7	169	43	227	66	9	8.7	4.8	0.5	96	11.4
21	1.88654	57.7	1	60	0	1	0	1		5	5.98082	1	19.4	7.03989	0	2	3.7	228	34	405	38	6.32	8	5.2	0.51	153	11.5
83	2.00244	49.5	1	64	0	0	1	1		0.671537	3.87712	0	19	7.49284	0	1	3.6	160	58	83	56	9.48	10.2	6.4	0.03	121	13.7
150	2.13584	61	0	67	0	0	1	1		2.21211	12.8889	1	27.1	7.8352	1	4	3.9	163	36	192	86	9.27	9.6	6.8	0.23	202	11.9
22	2.13856	62.5	1	67	0	1	0	1		5	7.45814	1	22.4	7.60963	0	2	3.9	128	24	141	47	9.6	9.2	5.5	0.05	143	9.5
126	2.36689	65	0	47	0	0	0	1		3.20846	9.36639	1	23.9	8.33697	1	4	4	183	55	131	62	13.6	9.3	4.4	0.04	88	10.4
36	2.42889	58.5	1	71	1	1	0	1		2.80399	8.71737	1	23.4	7.86864	0	2	3.5	156	35	105	48	9.29	8.4	4.7	0.4	114	9.6
120	2.50031	40.5	0	76	0	0	1	1		5	3.18468	0	16.4	4.93859	0	1	4	200	56	95	51	9.06	8.1	4.1	0.03	146	10
82	2.57141	88.5	1	70	1	1	1	1		5	12.7496	1	31.7	9.86154	1	4	3.9	168	32	194	40	5.86	8.2	4.3	0.19	115	11.2
8	3.03824	54	0	42	1	1	0	1		0.561758	7.53382	1	22.2	8.42501	1	4	3.7	161	63	87	46	11.13	8.6	5.9	0.14	90	13
62	3.15038	61.5	1	19	0	0	0	1		3.70715	5.03651	0	20.9	9.59661	1	3	4.2	130	33	132	63	15.14	8.9	4.9	0.03	71	10.5
43	3.22336	46.5	0	76	0	0	0	1		1.57664	9.37314	1	23.2	6.52772	0	2	2.9	102	40	75	45	6.15	7.5	4.9	0.33	97	11.5
48	3.22903	55	0	72	0	0	0	1		5	9.74957	1	24.9	7.46169	1	4	3.6	188	50	64	75	8.57	8.6	4.8	1.43	79	10.9
91	3.322	61.5	1	60	1	1	0	1		5	9.99827	1	26.4	9.57713	1	4	3.9	158	52	123	47	10.71	8.6	5.6	0.16	105	10.4
157	3.33669	57	1	57	1	0	1	1		0.945504	1.82066	0	20.3	8.45517	1	3	4	115	45	80	75	13.98	9.4	7.5	0.15	94	10
13	3.34132	58	1	67	0	1	0	0	sepsis	2.12444	9.37357	1	25	8.42589	1	4	4.1	154	31	229	57	11.99	9.4	6.6	0.47	112	12.1
37	3.50297	72.5	1	80	1	1	0	1		5	7.78547	1	25.1	8.21484	1	4	3.7	109	29	72	68	10.54	7.9	4.6	1.01	64	9.5
57	3.76052	49.5	1	72	0	1	0	0	sudden death	1.51072	0.838287	0	19	6.91251	0	1	3.1	100	31	58	24	6.18	7.8	2.8	0.58	163	10.5
2	3.77963	55	1	69	0	0	0	1		0.398455	5.80349	0	20.1	6.97264	0	1	3.7	209	73	68	54	10.97	8.3	6	0.28	106	11.2
122	3.78534	57	1	76	0	1	1	0	brain hemorrhage	1.24205	8.42373	1	23.5	7.52305	0	2	3.5	156	24	211	38	8.88	9	1.9	0.27	112	10.6
52	4.05361	72.5	1	69	0	0	0	1		2.26694	7.97729	1	24.6	8.35414	1	4	3.9	136	32	90	70	11.54	8.6	8.6	0.13	108	10
12	4.22339	49.5	1	89	1	1	1	1		2.07798	6.36837	1	20.7	6.36146	0	2	3.8	102	27	72	64	7.21	8.4	6.9	0.12	119	11.3
87	4.26447	67.5	1	75	1	0	1	1		1.02047	9.10872	1	24.4	7.84664	0	2	3.3	114	29	104	54	9.08	8.3	5.7	0.4	225	10.9
77	5.10943	74	1	54	0	0	1	1		1.04125	7.36557	1	24.5	9.04634	1	4	3.6	140	46	64	56	13.34	8.6	4.4	0.19	128	11.5
130	5.14943	78.5	1	66	0	0	1	1		0.919068	12.4483	1	27.4	8.05721	1	4	3.9	176	26	237	38	9.19	9.9	5.4	0.56	160	11.3
125	5.50846	58.5	1	64	1	1	1	1		5	5.93794	1	20.9	7.53853	0	2	3.7	165	34	195	40	10.12	8.7	4.1	0.22	196	9.9
79	5.5905	40	0	75	0	0	1	1		5	4.68447	0	18	5.6552	0	1	3.7	141	35	102	43	5.78	8.3	3.7	0.12	95	10.4
26	5.85355	52	0	58	1	0	0	1		5	7.40902	1	21.4	7.00128	1	4	3.9	151	35	83	56	10.13	9.5	6	0.13	86	10.1
149	6.17686	59	1	73	0	0	1	1		2.82314	6.00893	1	20.8	7.04292	0	2	3.6	149	28	79	88	9.83	8.3	6.2	0.24	151	8.5
56	6.19051	64	1	69	1	0	1	1		5	7.16244	1	23.8	8.15941	1	4	3.8	173	20	155	56	11.06	9.9	4.4	1.2	144	10.6
11	6.22888	46	1	73	1	0	0	1		5	0.845837	0	16.9	6.52449	0	1	3.6	113	53	35	64	11.84	8.6	2.8	0.02	90	9.9
136	6.4135	78	1	45	1	0	1	1		3.63033	14.2494	1	28.6	9.64843	1	4	4.3	210	39	342	53	8.85	9.5	4.1	0.18	89	13.4
112	6.57139	52.5	1	77	0	0	1	0	HCC raputure	1.54642	3.04834	0	19	7.01956	0	1	3.7	109	38	75	56	10.95	9.1	6	0.11	139	10.7
68	6.6016	49.5	0	53	0	0	1	1		5	4.62217	0	19.6	6.97781	1	3	3.6	167	37	137	51	8.2	9.2	3.7	0.03	111	10.7
115	6.63165	60	1	68	0	0	1	1		5	3.58658	0	22	8.40939	1	3	4	222	70	170	37	11.04	8.9	3.8	0.07	95	10.8
47	6.933	41	0	73	0	0	0	1		2.50262	4.03219	0	18.6	5.78915	0	1	3.6	170	35	91	64	10.24	9.7	5.6	0.47	100	11.1
27	7.19687	64.5	1	62	1	1	1	1		3.62505	4.48471	0	21.4	8.34419	1	3	3.9	152	30	342	42	3.26	9.4	4.3	0.05	95	10.5
92	7.27556	45	0	54	0	0	1	1		5	5.52607	0	19.9	7.15552	1	3	4.2	199	55	65	56	9.86	9.4	3.8	0.06	178	11
38	7.48103	47	0	46	0	0	0	1		5	5.12865	0	19.9	7.42056	1	3	3.8	127	55	52	52	10.48	10.2	2.8	0.1	145	10.2
121	7.50562	53	1	56	1	0	0	1		5	3.18584	0	19.4	8.19549	1	3	4.7	160	45	58	57	13.77	10.5	4.6	0.21	86	12.3
118	7.93574	60.5	0	57	0	0	0	1		0.00124239	8.82323	1	22.8	7.39957	1	4	3.9	151	41	126	76	10.95	10.3	4	0.11	108	9.2
64	8.15218	60	1	39	1	1	0	1		5	2.43141	0	21.6	10.2705	1	3	4.3	193	57	75	89	17.46	10.1	7.3	0.16	145	11.9
69	8.36868	60	0	59	0	0	1	1		5	8.42442	1	22.9	7.12518	1	4	3.7	116	32	127	49	8.64	8	6.2	0.1	129	11.2
111	8.36884	78.5	1	39	0	0	1	1		5	10.3515	1	27.6	10.1452	1	4	3.7	174	26	172	51	15.25	9.3	5.9	0.38	124	12.1
78	8.98249	54.5	0	52	0	0	1	0	traumatic SAH	0.521619	4.91347	0	21.9	7.72241	1	3	3.6	132	60	75	61	7.81	8.8	6.2	0.1	137	10.6
72	9.27277	49	1	63	0	0	0	1		1.02038	1.31828	0	15.7	6.58498	0	1	3	174	53	72	57	11.52	8.3	6.6	3.13	122	11.9
101	9.3385	45.5	1	65	1	1	1	1		5	3.31504	0	17.3	6.31196	0	1	3.7	169	45	75	38	8.06	8.6	3.8	0.1	110	10.7
124	9.57243	71.5	1	53	0	1	1	0	hyperkalemia	0.323461	6.64602	1	23.5	8.65319	1	4	4.1	130	66	90	75	13.34	9.7	5.1	0.19	135	9.6
103	9.57682	61	1	76	0	0	1	1		2.37661	5.45344	0	21.9	7.38403	0	1	3.5	135	32	57	54	13.94	9.6	5.2	0.08	135	12.4
106	9.65096	52.5	1	60	1	0	0	1		4.39562	3.51067	0	20.3	8.11261	1	3	4.1	174	57	99	41	12.82	10.3	4.2	0.08	97	11.1
93	9.65721	51.5	1	71	1	0	0	0	pneumonia	1.4469	1.78213	0	18.4	7.03754	0	1	3.5	144	33	73	54	11.36	7.9	4.6	0.05	299	10.9
114	9.82161	47.5	1	65	0	1	0	1		0.16195	4.48545	0	20.2	8.0543	1	3	3.3	194	72	81	48	10.12	9	4.3	0.05		8.8
105	9.8762	51.5	0	44	0	0	1	1		3.63065	6.60952	1	20.6	7.27816	1	4	3.8	162	64	75	54	10.14	8.5	5.5	0.02	125	10.3
19	9.9302	63	1	67	0	1	1	0	pneumonia	0.404043	8.67757	1	25	8.22976	1	4	3.4	158	37	105	60	12.12	8.8	3.6	0.24	194	11.8
25	9.94673	46.5	1	68	0	0	0	0	esophageal varix rupture	0.592998	4.49547	0	20.1	7.40174	0	1	2.9	91	36	96	32	8.92	9.6	3.1	0.35	135	8.1
85	9.96044	41.5	1	80	1	1	0	0	heart failure	3.656	1.8591	0	16.7	5.87722	0	1	3.2	126	42	61	60	8.25	8.4	5.4	0.16	101	11.6
99	10.1805	62.5	1	51	1	0	0	1		1.61674	6.86869	1	22.8	8.61208	1	4	3.7	156	22	367	53	12.3	9.5	6.2	0.09	239	11.4
31	10.6984	49.5	0	54	1	1	1	1		3.61123	5.46875	0	19.4	6.97121	1	3	3.6	182	59	87	71	10.85	7.8	6.2	0.13	75	10.2
73	10.996	64.5	0	60	0	0	0	1		5	9.37464	1	24.8	7.64577	1	4	3.5	171	45	83	65	10.81	9.1	5	0.14	126	10.1
71	11.3113	76	1	47	0	0	0	1		4.72433	11.4023	1	27.5	9.62469	1	4	3.6	58	16	139	40	11.78	9.4	4.8	0.11	111	11.9
104	11.4875	83	1	47	0	0	1	1		3.05227	11.7612	1	27.7	9.46824	1	4	3.6	170	35	200	71	12.01	9.1	4.9	0.28	182	11.8
107	11.7697	53	1	36	0	0	0	1		3.59742	2.87197	0	18.3	8.59702	1	3	3.5	182	41	89	61	16.08	9.1	5.2	0.06	101	11.8
90	11.8318	55	1	64	0	1	1	1		1.49146	7.4922	1	22.9	8.07846	1	4	3.3	123	37	100	34	8.74	8.8	3.6	1.89	180	9.6
80	11.9276	42	0	60	0	0	1	0	brain hemorrhage	3.25318	3.28933	0	17.9	6.71554	0	1	3.8	159	46	165	44	9.13	10.8	6.2	0.04	92	9.8
76	12.3751	89	1	43	1	1	0	1		3.64956	13.218	1	30.9	10.7852	1	4	3.8	142	25	324	70	15.83	9	6.2	0.15	209	10.4
42	12.5467	54	0	72	0	0	0	0	heart failure	1.66701	8.75732	1	23.2	6.47832	0	2	4	156	65	109	61	8.57	8.9	5.9	0.05	152	10.3
84	12.5969	62.5	1	70	0	0	1	0	necrotizing fasciitis	3.10993	4.82724	0	21.2	7.27261	0	1	3.4	133	31	66	56	10.33	9.5	3	0.03	127	9.2
6	12.8755	48.5	1	76	0	0	0	1		5	1.06036	0	18.5	7.14982	0	1	3.8	223	51	96	58	11.3	9.7	5.5	0.03	125	10.5
98	13.1281	62	1	71	0	1	0	1		0.208927	4.56114	0	25.3	8.98163	1	3	3.2	199	60	147	49	9.79	8.5	4.8	0.29	85	9.7
54	13.1385	46.5	0	68	0	0	1	1		3.3437	6.9147	1	21.6	6.63446	0	2	3.7	211	45	189	53	9.16	9.6	5.3	0.21	106	8.4
14	13.1796	69.5	1	65	0	0	1	1		5	9.78511	1	27.7	9.13479	1	4	3.5	121	26	92	46	10.15	8.9	2.8	0.11	81	9.2
97	15.2755	56.5	1	56	0	1	0	0	acute subdural hematoma	1.85048	6.1708	1	20.7	7.72029	0	2	3.5	140	58	44	78	14.28	10	7.3	0.11	96	12.5
41	17.196	54.5	0	60	0	0	0	1		5	7.98624	1	23.4	7.71816	1	4	3.8	164	79	61	39	10.92	10.3	2.1	0.16	76	10.9
74	17.682	59	1	45	0	0	0	1		3.64947	4.32621	0	20.4	8.43416	1	3	3.8	124	60	46	73	13.34	10.3	4.3	0.02	75	10.6
33	17.9768	51.5	0	62	0	0	0	1		5	8.06198	1	22.2	7.11752	1	4	3.8	228	48	109	74	10.91	8.1	6.2	0.43	146	10.6
70	18.2372	48	0	66	0	0	0	1		5	6.45161	1	19.8	6.10206	0	2	3.7	158	53	145	52	10.45	9.4	4.1	0.04	120	10.6
153	18.8426	35	0	68	0	0	0	1		1.40669	3.36064	0	18.1	6.63143	0	1	3.7	173	51	142	57	11.08	8.9	5.2	0.05	81	9.6
66	19.4974	44.5	0	65	0	0	1	1		5	4.95242	0	20.7	6.8805	0	1	3.7	120	44	90	67	9.5	9.3	4.2	0.24	112	9.5
63	21.2352	60.5	1	61	0	0	0	0	hyperkalemia	2.45792	4.09565	0	20	7.18936	0	1	3.4	137	44	138	31	12.68	9.3	5	0.05	92	10.8
16	24.2263	43.5	0	47	0	0	0	1		5	3.46945	0	18	7.09386	1	3	3.9	191	95	77	57	11.61	9.6	5.1	0.28	88	10
10	35.0319	37.5	0	53	0	0	0	1		2.84208	6.07143	0	18.8	6.76158	0	1	4.1	242	76	64	97	11.31	12.9	6.2	0.46	81	11.6
127	39.2865	49	1	68	0	0	0	0	sepsis	1.16557	2.96083	0	17.9	6.57788	0	1	3.4	124	44	81	93	8.73	8.5	5.6	0.33	87	9.2
